# Supplementary material for: Can GM soybean be reliably quantified after screening? A risk-based approach for optimizing GMO testing workflow
Source: GM Crops Food. 2026 Apr 5;17(1):2653897. doi: 10.1080/21645698.2026.2653897 (PMC13051587; doi:10.1080/21645698.2026.2653897)
Supplement: Supplemental Material [file KGMC_A_2653897_SM8843.zip › Table S1 Tools and framework to assist GMO laboratories.xlsx]

## Sheet: Foglio1
Name	Scope	Reference
Statistical framework for detection of genetically modified organisms based on Next Generation Sequencing	Support the NGS workflow	Willems et al,2016
DUGMO	detection of genetically modified (GM) bacteria, including unknown GM bacteria, based on illumina sequencing data	Hurel J et al,2020
GMOMETHODS	provide reliable and harmonised information on methods for GMO analysis	Bonfini et al., 2012
SIGMO	helps producers and importers to reduce the number of necessary GMO analyses.	Bohanec et al 2017
GMOfinder	database that helps to interpret GMO screening results	Gerdes et al.,
		2012
GMOIT	integrates basic and genetic information on genetic modification events and detection methods	doi: 10.1186/s12870-024-05035-2
CoSYPS matrix	matrix-based approach for determining the presence of GM plant materials in products	van den Bulcke et al., 2009
GMO Checker	comprehensive and semiquantitative detection of genetically modified (GM) crops	Mano et al., 2009
EUginius	support competent authorities and private users with detailed information about GMOs	www.euginius.eu
JRC GMO-Matrix	support in selecting the validated screening methods for the optimal screening strategy	Angers-Lousteau et al., 2014
GMO seek	Crop-specific matrix-multiplex PCR approach for low resource GMO detection laboratories	Morisset et al., 2014
Table S1 Tools and framework to assist GMO laboratories
