# Supplementary material for: Can GM soybean be reliably quantified after screening? A risk-based approach for optimizing GMO testing workflow
Source: GM Crops Food. 2026 Apr 5;17(1):2653897. doi: 10.1080/21645698.2026.2653897 (PMC13051587; doi:10.1080/21645698.2026.2653897)
Supplement: Supplemental Material [file KGMC_A_2653897_SM8843.zip › Table S2 Samples Dataset.xlsx]

## Sheet: Foglio1
Sample	CATEGORY	INGREDIENTS	benchmark	platform	P35S	T-nos	CP4 epsps	Tests for GM events	LEC Ct1	Quantification outcome%	Conformity	P35S_delta	T-nos_delta	CP4 epsps_delta
S1	NQ	MAIZE,SOYBEAN,LINEN,RAPESEED	FALSE	ht7900	36.90	37.80	37.30	Typing: MON87701=Not detected DP-356043-5=Not detected MON40-3-2=37.7 LY038 = Not detected GA21 = Not detected MON810 = Not detected MON89034 = Not detected NK603 = Not detected MON88017 = Not detected MIR604 = Not detected MIR162 = Not detected MS8 = Not detected RF3 = Not detected Quantification: MON40-3-2=Not quantifiable	29.10	NA	NA	-7.80	-8.70	-8.20
S2	QUANT	MAIZE,SOYBEAN	FALSE	ht7900	35.00	36.46	35.96	Typing: MON87701=Not detected MON40-3-2=35.3 MON89788=39 DP-356043-5=Not detected LY038 = Not detected GA21 = Not detected MON810 = Not detected NK603 = Not detected MON89034 = Not detected MON88017 = Not detected MIR604 = Not detected MIR162 = Not detected Quantification: MON40-3-2=1.36% MON89788=Not quantifiable	27.10	1.36	FALSE	-7.90	-9.36	-8.86
S3	NQ	MAIZE,SOYBEAN	FALSE	ht7900	37.40	NA	NA	Typing: MON87701=Not detected DP-356043-5=Not detected LY038 = Not detected MON810 = Not detected	26.90	NA	NA	-10.50	NA	NA
S4	NQ	MAIZE,SOYBEAN	FALSE	ht7900	37.00	38.90	NA	Typing: DAS59122 = Not detected GA21 = Not detected MON810 = Not detected T25 = Not detected DAS1507 = Not detected MON89034 = Not detected MIR604 = Not detected BT11 = Not detected MIR162 = Not detected MON87701=Not detected DP-356043-5=Not detected A2704-12=Not detected MON89788=39.7 A5547-127=Not detected	27.10	NA	NA	-9.90	-11.80	NA
S5	NQ	MAIZE,SOYBEAN	FALSE	ht7900	37.90	39.00	37.30	Typing: LY038 = Not detected GA21 = Not detected MIR162 = Not detected MIR604 = Not detected MON810 = Not detected MON88017 = Not detected NK603 = Not detected MON89034 = Not detected MON87708=Not detected MON87701=Not detected MON87705=Not detected CV-127-9=Not detected DP-305423-1=Not detected DP-356043-5=Not detected MON40-3-2=36.7 MON87769=Not detected Quantification: MON40-3-2=Not quantifiab…	24.00	NA	NA	-13.90	-15.00	-13.30
S6	NQ	SOYBEAN	FALSE	ht7900	37.40	NA	NA	Typing: MON87708=Not detected MON87701=Not detected MON87705=Not detected CV-127-9=Not detected DP-305423-1=Not detected DP-356043-5=Not detected MON40-3-2=Not detected MON87769=Not detected	23.20	NA	NA	-14.20	NA	NA
S7	NQ	MAIZE,SOYBEAN	FALSE	ht7900	38.60	NA	38.80	Typing: MON87708=Not detected MON87701=Not detected MON87705=Not detected CV-127-9=Not detected DP-305423-1=Not detected DP-356043-5=Not detected MON87769=Not detected MON89788=Not detected LY038 = Not detected DAS40278-9 = Not detected 98140 = Not detected MON810 = Not detected BT176 = Not detected	27.50	NA	NA	-11.10	NA	-11.30
S8	NQ	SOYBEAN	FALSE	ht7900	38.30	NA	NA	Typing: MON87708=Not detected MON87701=Not detected MON87705=Not detected CV-127-9=Not detected DP-305423-1=Not detected DP-356043-5=Not detected MON87769=Not detected	23.90	NA	NA	-14.40	NA	NA
S9	NQ	SOYBEAN	FALSE	ht7900	38.90	NA	NA	Typing: MON87708=Not detected MON87701=Not detected CV-127-9=Not detected DP-305423-1=Not detected DP-356043-5=Not detected MON87769=Not detected	25.70	NA	NA	-13.20	NA	NA
S10	NQ	SOYBEAN	FALSE	ht7900	38.60	NA	39.70	Typing: MON87708=Not detected MON87701=Not detected CV-127-9=Not detected DP-305423-1=Not detected DP-356043-5=Not detected MON87769=Not detected	23.40	NA	NA	-15.20	NA	-16.30
S11	NQ	SOYBEAN	FALSE	ht7900	35.50	NA	36.50	Typing: MON89788=Not detected MON87708=Not detected MON87701=Not detected CV-127-9=Not detected DP-305423-1=Not detected DP-356043-5=Not detected MON87769=Not detected MON87705=Not detected	28.00	NA	NA	-7.50	NA	-8.50
S12	NQ	SOYBEAN	FALSE	ht7900	36.20	39.20	36.90	Typing: MON89788=Not detected MON87705=Not detected MON87708=Not detected MON87701=Not detected CV-127-9=Not detected DP-305423-1=Not detected DP-356043-5=Not detected MON87769=Not detected MON40-3-2=36.59 Quantification: MON40-3-2=Not quantifiable	26.60	NA	NA	-9.60	-12.60	-10.30
S13	NQ	SOYBEAN	FALSE	ht7900	37.50	NA	37.80	Typing: MON89788=Not detected MON87705=Not detected MON87708=Not detected MON87701=Not detected CV-127-9=Not detected DP-305423-1=Not detected DP-356043-5=Not detected MON87769=Not detected	24.30	NA	NA	-13.20	NA	-13.50
S14	NQ	SOYBEAN	FALSE	ht7900	NA	NA	38.30	Typing: MON87708=Not detected MON87701=Not detected CV-127-9=Not detected DP-305423-1=Not detected MON87769=Not detected	26.90	NA	NA	NA	NA	-11.40
S15	NQ	SOYBEAN	FALSE	ht7900	NA	NA	38.70	Typing: MON87708=Not detected MON87701=Not detected CV-127-9=Not detected DP-305423-1=Not detected MON87769=Not detected	23.00	NA	NA	NA	NA	-15.70
S16	QUANT	SOYBEAN	FALSE	ht7900	34.70	38.80	34.20	Typing: MON89788=detected MON87708=Not detected MON87705=Not detected MON87701=Not detected CV-127-9=Not detected DP-305423-1=Not detected DP-356043-5=Not detected MON87769=Not detected MON40-3-2= 35.4 Quantification: MON40-3-2= 0.05% MON89788=0.06%	24.00	0.11	TRUE	-10.70	-14.80	-10.20
S17	NQ	SOYBEAN	FALSE	ht7900	37.50	NA	38.70	Typing: MON89788=Not detected MON87708=Not detected MON87701=Not detected MON87705=Not detected CV-127-9=Not detected DP-305423-1=Not detected DP-356043-5=Not detected MON87769=Not detected DAS-68416-4=Not detected DAS-81419-2=Not detected A5547-127=Not detected A2704-12=Not detected	26.10	NA	NA	-11.40	NA	-12.60
S18	QUANT	MAIZE,SOYBEAN	FALSE	ht7900	34.20	37.60	34.00	Typing: GA21 = Not detected MIR162 = Not detected MIR604 = Not detected MON810 = Not detected MON88017 = Not detected NK603 = Not detected MON89034 = Not detected MON89788=Not detected MON87708=Not detected MON87701=Not detected MON87705=Not detected CV-127-9=Not detected DP-305423-1=Not detected DP-356043-5=Not detected MON87769=Not detected MON40-3-2=35.3 Quantification: MON40-3-2=0.11%	24.00	0.11	TRUE	-10.20	-13.60	-10.00
S19	NQ	MAIZE,SOYBEAN	FALSE	ht7900	37.50	39.40	37.80	Typing: GA21 = Not detected MIR604 = Not detected MON810 = Not detected MON88017 = Not detected NK603 = Not detected MON89034 = Not detected MIR162 = Not detected MON89788=Not detected MON87708=Not detected MON87701=Not detected CV-127-9=Not detected DP-305423-1=Not detected DP-356043-5=Not detected MON87769=Not detected MON40-3-2=35.3 Quantification: MON40-3-2=Not quantifiable	23.90	NA	NA	-13.60	-15.50	-13.90
S20	QUANT	MAIZE,SOYBEAN	FALSE	ht7900	36.40	NA	36.70	Typing: MON89788=37.9 MON87708=Not detected MON87701=Not detected CV-127-9=Not detected DP-305423-1=Not detected DP-356043-5=Not detected MON87769=Not detected MON810 = Not detected Quantification: MON89788=0.24%	26.30	0.24	TRUE	-10.10	NA	-10.40
S21	NQ	SOYBEAN	FALSE	ht7900	35.80	39.15	36.70	Typing: GA21 = Not detected MIR604 = Not detected MON810 = Not detected MON88017 = Not detected NK603 = Not detected MON89034 = Not detected MIR162 = Not detected MON89788=Not detected MON87708=Not detected MON87701=Not detected CV-127-9=Not detected DP-305423-1=Not detected DP-356043-5=Not detected MON87769=Not detected MON40-3-2=37 Quantification: MON40-3-2=Not quantifiable	25.40	NA	NA	-10.40	-13.75	-11.30
S22	QUANT	MAIZE,SOYBEAN	FALSE	ht7900	35.26	38.00	34.50	Typing: MON89788=Not detected MON87708=Not detected MON87705=Not detected MON87701=Not detected CV-127-9=Not detected DP-305423-1=Not detected DP-356043-5=Not detected MON87769=Not detected MON40-3-2=36.4 GA21 = Not detected MIR604 = Not detected MON810 = Not detected MON88017 = Not detected NK603 = Not detected MON89034 = Not detected MIR162 = Not detected MON87460 = Not detected MON863 = Not de…	25.89	0.25	TRUE	-9.37	-12.11	-8.61
S23	NQ	MAIZE,SOYBEAN,RAPESEED	FALSE	ht7900	36.95	NA	NA	Typing: MON87708=Not detected MON87701=Not detected CV-127-9=Not detected DP-305423-1=Not detected DP-356043-5=Not detected MON87769=Not detected DP73496-4 = Not detected BT176 = Not detected 98140 = Not detected DAS40278-9 = Not detected MON810 = Not detected LY038 = Not detected	24.37	NA	NA	-12.58	NA	NA
S24	NQ	SOYBEAN	FALSE	ht7900	37.80	NA	NA	Typing: MON87708=Not detected MON87701=Not detected CV-127-9=Not detected DP-305423-1=Not detected DP-356043-5=Not detected MON87769=Not detected	26.04	NA	NA	-11.76	NA	NA
S25	NQ	SOYBEAN	FALSE	ht7900	39.00	NA	NA	Typing: MON87708=Not detected MON87701=Not detected CV-127-9=Not detected DP-305423-1=Not detected DP-356043-5=Not detected MON87769=Not detected	25.18	NA	NA	-13.82	NA	NA
S26	NQ	MAIZE,SOYBEAN	FALSE	ht7900	37.60	NA	38.00	Typing: DP-305423-1=Not detected MON87705=Not detected MON87708=Not detected MON87701=Not detected CV-127-9=Not detected MON87769=Not detected MON89788= POS DAS40278-9 = Not detected LY038 = Not detected MON810 = Not detected Quantification: MON89788=Not quantifiable	26.30	NA	NA	-11.30	NA	-11.70
S27	NQ	SOYBEAN	FALSE	ht7900	37.60	39.25	37.95	Typing: MON87708=Not detected MON87705=Not detected MON87701=Not detected CV-127-9=Not detected DP-305423-1=Not detected DP-356043-5=Not detected MON40-3-2=37.8 MON89788=37.8 MON87769=Not detected FG72=Not detected Quantification: MON40-3-2=Not quantifiable MON89788=Not quantifiable	24.35	NA	NA	-13.25	-14.90	-13.60
S28	QUANT	MAIZE,SOYBEAN	FALSE	ht7900	27.84	31.47	29.58	Typing: CV-127-9=Not detected MON87701=34 MON87769=Not detected DP-305423-1=Not detected MON87708=Not detected MON40-3-2=29.25 MON89788=33.45 A2704-12=Not detected DP-356043-5=Not detected A5547-127=Not detected BT11 = Not detected DAS1507 = Not detected DAS59122 = Not detected GA21 = Not detected MIR604 = Not detected MIR162 = Not detected MON810 = Not detected MON88017 = Not detected NK603 = No…	26.00	91.5	FALSE	-1.84	-5.47	-3.58
S29	NQ	SOYBEAN	FALSE	ht7900	36.65	NA	38.45	Typing: MON87701=Not detected DP-305423-1=Not detected CV-127-9=Not detected MON87708=Not detected MON87769=Not detected MON89788=38.85 DP-356043-5=Not detected A5547-127=Not detected A2704-12=Not detected MON87705=Not detected DAS81419-2=Not detected DAS8416-4=Not detected DAS44406=Not detected Quantification MON89788=Not Quantifiable	24.70	NA	NA	-11.95	NA	-13.75
S30	NQ	SOYBEAN	FALSE	ht7900	39.00	NA	38.00	Typing: CV-127-9=Not detected DP-305423-1=Not detected MON87701=Not detected MON87708=Not detected MON87769=Not detected DP-356043-5=Not detected MON87705=Not detected MON89788=38.35 Quantification MON89788=Not Quantifiable	24.00	NA	NA	-15.00	NA	-14.00
S31	NQ	SOYBEAN	FALSE	ht7900	NA	NA	38.05	Typing MON87701=Not detected DP-305423-1=Not detected CV-127-9=Not detected MON87708=Not detected MON87769=Not detected DAS81419-2=Not detected DAS68416-4=Not detected DAS44406=Not detected	22.00	NA	NA	NA	NA	-16.05
S32	NQ	SOYBEAN	FALSE	ht7900	38.50	NA	37.70	Typing MON87701=Not detected MON87769=Not detected MON87708=Not detected DP-305423-1=Not detected CV127-9=Not detected DP-356043-5=Not detected	23.50	NA	NA	-15.00	NA	-14.20
S33	NQ	SOYBEAN	FALSE	ht7900	38.70	NA	NA	Typing CV-127-9=Not detected DP-305423-1=Not detected MON87701=Not detected MON87769=Not detected MON87708=Not detected DP-356043-5=Not detected	23.30	NA	NA	-15.40	NA	NA
S34	NQ	SOYBEAN	FALSE	ht7900	38.70	NA	NA	Typing MON87701=Not detected DP-305423-1=Not detected CV-127-9=Not detected MON87708=Not detected MON87769=Not detected DP-356043-5=Not detected	23.60	NA	NA	-15.10	NA	NA
S35	NQ	SOYBEAN	FALSE	ht7900	NA	NA	38.50	Typing MON87701=Not detected MON87708=Not detected MON87769=Not detected CV-127-9=Not detected DP-305423-1=Not detected DP-356043-5=Not detected	29.05	NA	NA	NA	NA	-9.45
S36	NQ	SOYBEAN	FALSE	ht7900	37.18	37.60	NA	Typing MON87701=Not detected MON87708=Not detected CV-127-9=Not detected DP-305423-1=Not detected MON87769=Not detected DP-356043-5=Not detected MON87705=Not detected FG72=Not detected MON89788=Not detected DAS44406=Not detected DAS68416-4=Not detected DAS81419-2=Not detected A5547-127=Not detected A2704-12=detected Quantification A2704-12=Not quantifiable	24.90	NA	NA	-12.28	-12.70	NA
S37	NQ	SOYBEAN	FALSE	ht7900	38.50	39.09	NA	Typing MON87701= Not detected DP-305423-1=Not detected CV-127-9=Not detected MON87708=Not detected MON87769=Not detected DP-356043-5=Not detected MON89788=Not detected MON87705=Not detected FG72=Not detected	28.00	NA	NA	-10.50	-11.09	NA
S38	NQ	MAIZE,SOYBEAN	FALSE	ht7900	36.50	37.60	NA	Typing MON87701=Not detected MON87708=Not detected MON87769= Not detected DP-305423-1=Not detected CV-127-9=Not detected A2074-12=Not detected A5547-127=Not detected FG72=Not detected MON87705=Not detected MON89788=Not detected DP-356043-5=Not detected DAS40278-9 = Not detected BT11 = Not detected DAS1507 = Not detected DAS59122 = Not detected GA21 = Not detected MIR162 = Not detected MIR604 = No…	26.00	NA	NA	-10.50	-11.60	NA
S39	QUANT	SOYBEAN	FALSE	ht7900	25.50	26.15	27.80	Typing DP-305423-1=Not detected MON87701=28.7 CV-127-9=Not detected MON87708=Not detected MON87769=Not detected MON40-3-2=28.5 A2704-12=Not detected MON89788=27.85 DP-356043-5=Not detected A5547-127=Not detected MON87705=Not detected FG72=Not detected DAS68416-4=Not detected DAS44406=Not detected Quantification MON87701=24.77% MON-40-3-2=42.7% MON89788=14.23%	23.50	56.93	FALSE	-2.00	-2.65	-4.30
S40	NQ	MAIZE,SOYBEAN, WHEAT, RICE	FALSE	ht7900	38.86	NA	NA	Typing CV-127-9=Not detected DP-305423-1=Not detected MON87701=Not detected MON87769=Not detected MON87708=Not detected DP-356043-5=Not detected MON810 = Not detected DAS40278-9 = Not detected	31.95	NA	NA	-6.91	NA	NA
S41	QUANT	SOYBEAN	FALSE	ht7900	31.50	32.60	33.00	Typing MON87769=Not detected MON87708=Not detected MON87701=Not detected MON-40-3-2=34.3 DP-356043-5=Not detected DP-305423-1=Not detected CV-127-9=Not detected FG72=Not detected Quantification: MON40-3-2=4.13%+-1.34%	27.00	4.13	FALSE	-4.50	-5.60	-6.00
S42	NQ	MAIZE,SOYBEAN	FALSE	ht7900	37.10	38.40	37.00	Typing MON87701 not detected DP-305423-1 not detected CV-127 not detected MON87708 not detected MON87769 not detected MON40-3-2 not detected DP-356043-5 not detected FG72 not detected DAS40278-9 = Not detected GA21 = Not detected MIR162 = Not detected MIR604 = Not detected MON810 = Not detected MON88017 = Not detected MON89034 = Not detected MON87427 = Not detected NK603 = Not detected	26.11	NA	NA	-10.99	-12.29	-10.89
S43	NQ	MAIZE,SOYBEAN	FALSE	ht7900	38.30	38.40	37.20	Typing: MON87701=Not detected DP-305423-1=Not detected CV-127-9=Not detected MON87708=Not detected MON87769=Not detected DP-356043-5=Not detected FG72=Not detected MON40-3-2=Not detected DAS40278-9 = Not detected GA21 = Not detected MON810 = Not detected MON88017 = Not detected NK603 = Not detected MON89034 = Not detected MON87427 = Not detected	24.30	NA	NA	-14.00	-14.10	-12.90
S44	NQ	MAIZE,SOYBEAN	FALSE	quant	37.40	38.50	35.50	Typing: MON87701=Not detected MON87708=Not detected MON87769=Not detected DP-305423-1=Not detected CV-127-9=Not detected FG72=Not detected MON40-3-2=Not detected DP-356043-5=Not detected DAS40278-9 = Not detected GA21 = Not detected MON810 = Not detected NK603 = Not detected MON89034 = Not detected MIR604 = Not detected MON88017 = Not detected MIR162 = Not detected MON87427 = Not detected MON8746…	23.90	NA	NA	-13.50	-14.60	-11.60
S45	NQ	SOYBEAN	FALSE	quant	38.90	NA	NA	Typing: MON87701=Not detected MON87708=Not detected MON87769=Not detected DP-305423-1=Not detected CV-127-9=Not detected DP-356043-5=Not detected	28.10	NA	NA	-10.80	NA	NA
S46	NQ	SOYBEAN	FALSE	ht7900	38.90	NA	NA	Typing: MON87701=Not detected MON87708=Not detected MON87769=Not detected DP-305423-1=Not detected CV-127-9=Not detected DP-356043-5=Not detected	28.15	NA	NA	-10.75	NA	NA
S47	NQ	SOYBEAN	FALSE	ht7900	37.90	39.00	NA	Typing: MON87701=Not detected MON87708=Not detected MON87769=Not detected DP-305423-1=Not detected CV-127-9=Not detected DP-356043-5=Not detected FG72=Not detected MON40-3-2=Not detected MON87705=Not detected MON89788=35.05 Quantification: MON89788=Not Quantifiable	23.40	NA	NA	-14.50	-15.60	NA
S48	NQ	SOYBEAN	FALSE	quant	36.40	38.30	38.00	Typing: MON87701=Not detected MON87708=Not detected MON87769=Not detected DP-305423-1=Not detected CV-127-9=Not detected DP-356043-1=Not detected FG72=Not detected MON87705=Not detected MON40-3-2=Not detected MON89788=detected Quantification: MON89788=Not detected	25.50	NA	NA	-10.90	-12.80	-12.50
S49	NQ	SOYBEAN	FALSE	ht7900	36.80	NA	NA	Typing: MON87701=Not detected MON87708=Not detected MON87769=Not detected A2704=Not detected DP-356043-5=Not detected DP-305423-1=Not detected A5547-127=Not detected DAS-68416-4=Not detected DAS-44406-6=Not detected	26.80	NA	NA	-10.00	NA	NA
S50	QUANT	SOYBEAN,MAIZE	FALSE	quant	33.40	34.50	34.20	Typing: CV-127-9=Not detected DP-305423-1=Not detected MON87701=35.3 MON87769=Not detected MON87708=Not detected MON-40-3-2=34.5 MON89788=34.19 DP-356043-5=Not detected MON87705=Not detected FG72=Not detected MIR162 = Not detected GA21 = Not detected MIR604 = Not detected MON810 = Not detected MON88017 = Not detected NK603 = Not detected MON89034 = Not detected MON87427 = Not detected Quantificat…	28.70	7.93	FALSE	-4.70	-5.80	-5.50
S51	NQ	SOYBEAN	FALSE	quant	NA	38.90	NA	Typing: CV-127-9=Not detected DP-305423-1=Not detected MON87701=Not detected MON87769=Not detected MON87708=Not detected MON89788=38.9 MON87705=Not detected FG72=Not detected Quantification: MON89788=Not detected	26.70	NA	NA	NA	-12.20	NA
S52	NQ	MAIZE,SOYBEAN, SUGARBEET	FALSE	quant	NA	NA	34.00	Typing: CV-127-9=Not detected DP-305423-1=Not detected MON87701=Not detected MON87769=Not detected MON87708=Not detected DAS-68416-4=Not detected DAS-44406-6=Not detected DAS40278-9 = Not detected	26.40	NA	NA	NA	NA	-7.60
S53	NQ	MAIZE,SOYBEAN	FALSE	quant	38.40	NA	NA	Typing: CV-127-9=Not detected DP-305423-1=Not detected MON87701=Not detected MON87769=Not detected MON87708=Not detected DP-356043-5=Not detected DAS40278-9 = Not detected MON810 = Not detected	27.60	NA	NA	-10.80	NA	NA
S54	QUANT	MAIZE, SOYBEAN	FALSE	quant	33.20	33.80	33.80	Typing: CV-127-9=Not detected DP-305423-1=Not detected MON87701=36 MON87705=Not detected MON87769=Not detected MON87708=39 DP-356043-5=Not detected MON40-3-2=33.75 A2704-12=Not detected MON89788=35.7 A5547-127=Not detected FG72=Not detected DAS-68416-4=Not detected DAS-44406-6=Not detected DAS40278-9 = Not detected BT11 = Not detected DAS1507 = Not detected DAS59122 = Not detected GA21 = Not dete…	25.30	1.52	FALSE	-7.90	-8.50	-8.50
S55	NQ	MAIZE,SOYBEAN	FALSE	quant	38.40	NA	NA	Typing: CV-127-9=Not detected DP-305423-1=Not detected MON87701=Not detected MON87769=Not detected MON87708=Not detected DP-356043-5=Not detected DAS40278-9 = Not detected MON810 = Not detected	26.60	NA	NA	-11.80	NA	NA
S56	NQ	MAIZE,SOYBEAN	FALSE	quant	38.00	NA	37.00	Typing: CV-127-9=Not detected DP-305423-1=Not detected MON87701=Not detected MON87769=Not detected MON87708=Not detected DP-356043-5=Not detected DAS40278-9 = Not detected	23.40	NA	NA	-14.60	NA	-13.60
S57	NQ	MAIZE,SOYBEAN	FALSE	quant	36.40	37.50	35.05	Typing: CV-127-9=Not detected DP-305423-1=Not detected MON87701=37.5 MON87769=Not detected MON87708=Not detected DP-356043-5=Not detected MON40-3-2=38.05 MON89788=36.85 MON87705=Not detected FG72=Not detected DAS40278-9 = Not detected MIR162 = Not detected GA21 = Not detected MIR604 = Not detected MON810 = Not detected MON88017 = Not detected NK603 = Not detected MON89034 = Not detected MON87460 …	22.90	NA	NA	-13.50	-14.60	-12.15
S58	NQ	MAIZE, SOYBEAN	FALSE	quant	36.00	37.00	37.00	Typing: CV-127-9=Not detected DP-305423-1=Not detected MON87701=Not detected MON87769=Not detected MON87708=Not detected MON40-3-2=34.1 DP-356043-5=Not detected FG72=Not detected DAS40278-9 = Not detected GA21 = Not detected MIR162 = Not detected MIR604 = Not detected MON810 = Not detected MON88017 = Not detected NK603 = Not detected MON89034 = Not detected MON87460 = Not detected MON87427 = Not …	23.80	NA	NA	-12.20	-13.20	-13.20
S59	QUANT	MAIZE,SOYBEAN	FALSE	quant	31.85	32.90	32.05	Typing: CV-127-9=Not detected DP-305423-1=Not detected MON87701=Not detected MON87769=Not detected MON87708=Not detected MON40-3-2=32.2 DP-356043-5=Not detected FG72=Not detected DAS40278-9 = Not detected GA21 = Not detected MIR162 = Not detected MIR604 = Not detected MON810 = Not detected MON88017 = Not detected NK603 = Not detected MON89034 = Not detected MON87460 = Not detected MON87427 = Not …	25.40	3.48	FALSE	-6.45	-7.50	-6.65
S60	NQ	MAIZE,SOYBEAN,SUGARBEET	FALSE	quant	37.50	37.80	37.00	Typing: CV-127-9=Not detected DP-305423-1=Not detected MON87701=37.5 MON87769=Not detected MON87708=Not detected DP-356043-5=Not detected MON40-3-2=38.32 MON89788=37.8 MON87705=Not detected FG72=Not detected A2704-12=Not detected A5547-127=Not detected DAS-69416-4=Not detected DAS-44406-6=Not detected DAS40278-9 = Not detected BT11 = Not detected DAS1507 = Not detected DAS59122 = Not detected GA2…	26.06	NA	NA	-11.44	-11.74	-10.94
S61	QUANT	SOYBEAN,COTTON,RISO,LINEN,POTATO	FALSE	quant	33.70	34.40	38.30	Typing: DAS44406-6=31 CV-127-9=Not detected DP-305423-1=Not detected MON87701=Not detected MON87769=Not detected MON87708=30.55 DP-356043-5=Not detected MON40-3-2=35 FG72=Not detected EH92-527-1 = Not detected LL25 = Not detected GHB614 = Not detected GHB119 = 34.5 T304-40 = Not detected Quantification: MON87708=10.47%+-2.85% MON40-3-2=1.37%+-0.45% GHB119=0.86%+-0.1%	25.80	1.37	FALSE	-7.90	-8.60	-12.50
S62	NQ	SOYBEAN	FALSE	quant	39.00	39.00	NA	Typing: CV-127-9=Not detected DP-305423-1=Not detected MON87701=Not detected MON87705=Not detected MON87769=Not detected MON87708=Not detected A2704-16=Not detected A5547-127=Not detected MON89788=Not detected DP-356043-5=Not detected FG72=Not detected DAS-81419-2=Not detected DAS-68416-4=Not detected DAS-44406-6=Not detected	27.20	NA	NA	-11.80	-11.80	NA
S63	NQ	SOYBEAN	FALSE	quant	37.10	38.60	37.30	Typing: CV-127-9=Not detected DP-305423-1=Not detected MON87701=Not detected MON87705=Not detected MON87769=Not detected MON87708=Not detected MON89788=Not detected DP-356043-5=Not detected FG72=Not detected MON40-3-2=Not detected	23.70	NA	NA	-13.40	-14.90	-13.60
S64	NQ	SOYBEAN	FALSE	quant	NA	38.30	38.10	Typing: CV-127-9=Not detected DP-305423-1=Not detected MON87701=Not detected MON87769=Not detected MON87708=Not detected DP-356043-5=Not detected FG72=Not detected MON40-3-2=Not detected	23.15	NA	NA	NA	-15.15	-14.95
S65	NQ	SOYBEAN	FALSE	quant	39.80	38.30	NA	Typing: CV-127-9=Not detected A2704-12=Not detected A5547-127=Not detected DP-305423-1=Not detected MON87701=Not detected MON87769=Not detected MON87708=Not detected DP-356043-5=Not detected FG72=Not detected MON40-3-2=Not detected MON89788=Not detected DAS44406-6=Not detected DAS68416-4=Not detected DAS81419-2=Not detected	26.40	NA	NA	-13.40	-11.90	NA
S66	NQ	SOYBEAN	FALSE	quant	37.90	39.20	38.40	Typing: CV-127-9=Not detected DP-305423-1=Not detected MON87701=Not detected MON87705=Not detected MON87769=Not detected MON87708=Not detected DP-356043-5=Not detected FG72=Not detected MON40-3-2=Not detected Quantification: MON89788=Not detected	23.04	NA	NA	-14.86	-16.16	-15.36
S67	NQ	SOYBEAN	FALSE	quant	38.90	NA	39.30	Typing: CV-127-9=Not detected DP-305423-1=Not detected MON87701=Not detected MON87769=Not detected MON87708=Not detected DP-356043-5=Not detected DAS81419-2=Not detected	25.00	NA	NA	-13.90	NA	-14.30
S68	QUANT	SOYBEAN	FALSE	quant	27.40	27.40	28.10	Typing: MON87708=Not detected MON87705=Not detected MON87701=29.9 CV-127-9=Not detected DP-305423-1=Not detected DP-356043-5=Not detected MON40-3-2=27.9 MON89788=28.4 MON87769=Not detected FG72=Not detected Quantification: MON87701=24.40% MON40-3-2=87.05% MON89788=14.66%	25.90	101.71	FALSE	-1.50	-1.50	-2.20
S69	QUANT	SOYBEAN	FALSE	quant	27.40	27.00	28.00	Typing: MON87708=Not detected MON87705=Not detected MON87701=30.2 CV-127-9=Not detected DP-305423-1=Not detected DP-356043-5=Not detected MON40-3-2=27.8 MON89788=28.7 MON87769=Not detected FG72=Not detected Quantification: MON87701=18.61% MON40-3-2=85.03% MON89788=11.90%	25.90	96.93	FALSE	-1.50	-1.10	-2.10
S70	QUANT	SOYBEAN	FALSE	quant	29.00	31.20	31.60	Typing: MON87708=27.7 MON87705=Not detected MON87701=36.7 CV-127-9=Not detected DP-305423-1=Not detected DP-356043-5=Not detected MON40-3-2=31.6 MON89788=27.6 MON87769=Not detected FG72=37.9 A5547-127=33.4 A2704-12=30.3 DAS68416-4=Not detected DAS44406-6=Not detected Quantification: MON87701=Not detected MON87708=63.12% MON40-3-2=8.43% MON89788=37.05% A2704-12=12.7% A5547-127=3.32% FG72=Not detec…	26.10	61.5	FALSE	-2.90	-5.10	-5.50
S71	QUANT	SOYBEAN	FALSE	quant	34.90	35.70	36.60	Typing: MON87708=Not detected MON87701=Not detected CV-127-9=Not detected DP-305423-1=Not detected DP-356043-5=Not detected MON40-3-2=31.6 MON87769=Not detected FG72=Not detected Quantification: MON40-3-2=0.72%	26.70	0.72	TRUE	-8.20	-9.00	-9.90
S72	QUANT	SOYBEAN	FALSE	quant	29.80	30.10	30.90	Typing: MON87708=32 MON87705=Not detected MON87701=32.1 CV-127-9=Not detected DP-305423-1=Not detected DP-356043-5=Not detected MON40-3-2=30.3 MON89788=28.4 MON87769=Not detected FG72=Not detected A5547-127=Not detected A2704-12=33.4 DAS68416-4=Not detected DAS44406-6=Not detected DAS81419-2=Not detected Quantification: MON87701=14.1% MON87708=7.17% MON40-3-2=29.23% A2704-12=2.82% MON89788=30.98%	27.30	63.03	FALSE	-2.50	-2.80	-3.60
S73	QUANT	SOYBEAN	FALSE	quant	29.00	30.60	31.70	Typing: MON87708=29.5 MON87705=Not detected MON87701=Not detected CV-127-9=Not detected DP-305423-1=Not detected DP-356043-5=Not detected MON40-3-2=31 MON89788=28.4 MON87769=Not detected FG72=Not detected A5547-127=38.85 A2704-12=30.9 DAS68416-4=Not detected DAS44406-6=Not detected DAS81419-2=Not detected Quantification: MON87708=21.30% MON40-3-2=20.73% A5547-127=Not detected A2704-12=14.89% MON8…	27.00	72.6	FALSE	-2.00	-3.60	-4.70
S74	QUANT	SOYBEAN	FALSE	quant	28.20	30.10	31.20	Typing: MON87708=28.9 MON87705=Not detected MON87701=Not detected CV-127-9=Not detected DP-305423-1=37.4 DP-356043-5=Not detected MON40-3-2=30.4 MON89788=28.4 MON87769=Not detected FG72=35.6 A5547-127=Not detected A2704-12=30.1 DAS68416-4=Not detected DAS44406-6=Not detected DAS81419-2=Not detected Quantification: DP-305423-1=0.23% MON87708=25.58% MON40-3-2=25.50% FG72=Not quantifiable A2704-12=2…	26.80	76.64	FALSE	-1.40	-3.30	-4.40
S75	QUANT	SOYBEAN	FALSE	quant	27.90	28.00	29.20	Typing: MON87708=Not detected MON87705=Not detected MON87701=31.2 CV-127-9=Not detected DP-305423-1=Not detected DP-356043-5=Not detected MON40-3-2=28.6 MON89788=29.6 MON87769=Not detected FG72=Not detected Quantification: MON87701=22.61% MON40-3-2=81.92% MON89788=12.04%	26.70	93.96	FALSE	-1.20	-1.30	-2.50
S76	QUANT	SOYBEAN	TRUE	quant	33.24	35.56	33.34	MON40-3-2	26.81	0.1	TRUE	-6.43	-8.75	-6.53
S77	QUANT	SOYBEAN	TRUE	quant	31.91	33.81	33.00	MON40-3-2	25.98	0.5	TRUE	-5.93	-7.83	-7.02
S78	QUANT	SOYBEAN	TRUE	quant	31.04	33.55	32.18	MON40-3-2	25.05	1	FALSE	-5.99	-8.50	-7.13
S79	QUANT	SOYBEAN	TRUE	quant	30.13	31.91	30.33	MON40-3-2	24.89	2	FALSE	-5.24	-7.03	-5.44
S80	QUANT	SOYBEAN	TRUE	quant	29.42	30.90	29.68	MON40-3-2	24.00	5	FALSE	-5.42	-6.90	-5.68
S81	QUANT	SOYBEAN	TRUE	quant	36.20	38.12	37.13	MON40-3-2	29.30	0.1	TRUE	-6.90	-8.82	-7.83
S82	QUANT	SOYBEAN	TRUE	quant	35.21	36.12	37.07	MON40-3-2	28.80	0.5	TRUE	-6.41	-7.32	-8.27
S83	QUANT	SOYBEAN	TRUE	quant	33.43	35.46	36.11	MON40-3-2	28.00	1	FALSE	-5.43	-7.46	-8.11
S84	QUANT	SOYBEAN	TRUE	quant	31.96	34.93	34.15	MON40-3-2	27.40	2	FALSE	-4.56	-7.53	-6.75
S85	QUANT	SOYBEAN	TRUE	quant	31.00	33.56	31.83	MON40-3-2	26.00	5	FALSE	-5.00	-7.56	-5.83
S86	QUANT	SOYBEAN	TRUE	quant	33.86	36.96	35.41	MON40-3-2	28.26	0.1	TRUE	-5.60	-8.70	-7.15
S87	QUANT	SOYBEAN	TRUE	quant	34.00	36.01	33.98	MON40-3-2	27.80	0.5	TRUE	-6.20	-8.21	-6.18
S88	QUANT	SOYBEAN	TRUE	quant	32.00	34.50	32.69	MON40-3-2	27.00	1	FALSE	-5.00	-7.50	-5.69
S89	QUANT	SOYBEAN	TRUE	quant	31.30	33.25	32.16	MON40-3-2	26.20	2	FALSE	-5.10	-7.05	-5.96
S90	QUANT	SOYBEAN	TRUE	quant	30.23	32.78	30.70	MON40-3-2	25.10	5	FALSE	-5.13	-7.68	-5.60
S91	QUANT	SOYBEAN	TRUE	quant	33.76	38.84	36.67	MON40-3-2	29.83	0.1	TRUE	-3.93	-9.01	-6.84
S92	QUANT	SOYBEAN	TRUE	quant	32.41	37.23	35.30	MON40-3-2	28.83	0.5	TRUE	-3.58	-8.40	-6.47
S93	QUANT	SOYBEAN	TRUE	quant	33.88	35.95	34.85	MON40-3-2	27.87	1	FALSE	-6.01	-8.08	-6.98
S94	QUANT	SOYBEAN	TRUE	quant	32.41	34.98	33.49	MON40-3-2	27.28	2	FALSE	-5.13	-7.70	-6.21
S95	QUANT	SOYBEAN	TRUE	quant	31.16	33.21	31.60	MON40-3-2	26.21	5	FALSE	-4.95	-7.00	-5.39
S96	QUANT	SOYBEAN	TRUE	quant	34.69	37.43	37.80	MON40-3-2	28.59	0.1	TRUE	-6.10	-8.84	-9.21
S97	QUANT	SOYBEAN	TRUE	quant	34.45	37.23	37.10	MON40-3-2	27.50	0.5	TRUE	-6.95	-9.72	-9.60
S98	QUANT	SOYBEAN	TRUE	quant	34.38	36.54	34.04	MON40-3-2	27.28	1	FALSE	-7.10	-9.26	-6.76
S99	QUANT	SOYBEAN	TRUE	quant	33.00	35.07	34.40	MON40-3-2	27.06	2	FALSE	-5.94	-8.01	-7.34
S100	QUANT	SOYBEAN	TRUE	quant	31.30	33.83	31.95	MON40-3-2	26.68	5	FALSE	-4.62	-7.14	-5.27
